# Supplementary material for: How much time to figure out how to get where? Route planning and subjective stress under time pressure
Source: PLoS One. 2025 Jan 13;20(1):e0316382. doi: 10.1371/journal.pone.0316382 (PMC11729951; doi:10.1371/journal.pone.0316382)
Supplement: S1 Data — Coordinates in decimal degrees for all map stimuli. (CSV) [file pone.0316382.s003.csv]

mapStimFileName	mapType	Center Latitude	Center Longitude	Start Latitude	Start Longitude	Waypoint Latitude	Waypoint Longitude	End Latitude	End Longitude	maxX_right	maxY_top	minX_left	minY_bottom
prac_1.PNG	1	39.1432436	-86.5176188	39.143034	-86.508269			39.143108	-86.526948	-86.507763	39.150905	-86.527424	39.135596
prac_2.PNG	3	39.1573164	-86.5058813	39.164507	-86.503021	39.151803	-86.502988	39.164189	-86.503023	-86.49605	39.164873	-86.515672	39.149716
prac_3.PNG	2	39.2012283	-86.5338801	39.195806	-86.531858	39.208014	-86.531858	39.200811	-86.542764	-86.524446	39.20849	-86.543333	39.193926
Slide001.PNG	1	35.0793741	-92.4628967	35.0919406	-92.4509422			35.07007	-92.4516234	-92.444782	35.095581	-92.482713	35.064834
Slide002.PNG	1	36.0970587	-95.7706876	36.09699888	-95.76183029			36.09703664	-95.77968104	-95.761273	36.104769	-95.780082	36.089572
Slide003.PNG	1	36.0389998	-95.7883698	36.0319479	-95.7942402			36.0464012	-95.7941973	-95.779178	36.04678	-95.797844	36.031559
Slide004.PNG	1	36.0244623	-95.716847	36.0173216	-95.7172411			36.0318818	-95.7172411	-95.707795	36.03211	-95.726351	36.016962
Slide005.PNG	1	36.0389681	-95.9488459	36.0318962	-95.9441753			36.046367	-95.9442826	-95.939454	36.046998	-95.958896	36.031289
Slide006.PNG	1	35.4306559	-97.5421556	35.4372168	-97.5524116			35.4372518	-97.532413	-97.530565	35.440361	-97.554123	35.421459
Slide007.PNG	1	35.5229894	-97.6192052	35.5187207	-97.6100518			35.5187207	-97.6291062	-97.608932	35.531507	-97.629737	35.514613
Slide008.PNG	1	35.4721219	-97.4079339	35.467605	-97.4149553			35.4786173	-97.4011288	-97.3976	35.480934	-97.418794	35.463744
Slide009.PNG	1	42.49272	-71.11126	42.49703165	-71.10986965			42.48783165	-71.10958927	-71.104559	42.497944	-71.117349	42.487588
Slide010.PNG	1	42.55777	-71.22727	42.56114	-71.22426			42.55344	-71.23031	-71.220246	42.562195	-71.233993	42.553007
Slide011.PNG	1	42.98435	-70.94058	42.98748	-70.94188			42.98117	-70.9363	-70.934947	42.988887	-70.946549	42.980351
Slide012.PNG	1	41.33012	-75.96295	41.3339	-75.96554			41.32575	-75.96385	-75.956217	41.335436	-75.969641	41.325289
Slide013.PNG	1	39.6220378	-79.9535921	39.62604957	-79.94907142			39.61735156	-79.95548972	-79.94453	39.62934	-79.96285	39.615039
Slide014.PNG	1	39.2761194	-80.3442828	39.28327123	-80.33866246			39.2692238	-80.3500505	-80.333867	39.284275	-80.354504	39.268286
Slide015.PNG	1	41.2296999	-75.9148245	41.2377221	-75.9134931			41.2263891	-75.920403	-75.902781	41.239077	-75.927601	41.220487
Slide016.PNG	1	41.2398471	-75.9003139	41.2458688	-75.90822			41.2358268	-75.8976555	-75.890267	41.247558	-75.910521	41.232341
Slide017.PNG	1	41.2715517	-75.9033516	41.2769187	-75.9114351			41.2643384	-75.8950523	-75.891801	41.280484	-75.915119	41.262881
Slide018.PNG	1	41.2911497	-75.8717284	41.2842527	-75.8763628			41.2976576	-75.8724812	-75.860614	41.299784	-75.88317	41.282821
Slide019.PNG	1	41.4301687	-75.6382164	41.4251204	-75.643934			41.4372582	-75.6307398	-75.627064	41.438851	-75.649681	41.421893
Slide020.PNG	1	41.424555	-75.6232682	41.4208379	-75.6148794			41.430692	-75.6250787	-75.613159	41.432504	-75.633923	41.416997
Slide021.PNG	1	41.4418683	-75.6524004	41.43714131	-75.64247003			41.4501181	-75.6609391	-75.6399	41.451439	-75.665278	41.432498
Slide022.PNG	1	39.7549081	-104.9810941	39.7457259	-104.9811019			39.7645587	-104.9810486	-104.967813	39.765559	-104.994926	39.744622
Slide023.PNG	1	39.7753684	-105.0078241	39.77240624	-105.0163439			39.7819532	-104.999383	-104.995558	39.78496	-105.020426	39.766155
Slide024.PNG	1	39.7908368	-105.01484	39.78591086	-105.0064625			39.7947296	-105.0217674	-105.005668	39.798136	-105.024429	39.78366
Slide025.PNG	1	39.8047004	-105.120716	39.7971015	-105.1209264			39.8126784	-105.1208649	-105.110171	39.813072	-105.131619	39.796654
Slide026.PNG	1	43.588892	-116.2202718	43.5824702	-116.2298156			43.5957941	-116.2137504	-116.207602	43.59847	-116.233446	43.579655
Slide027.PNG	1	43.5828285	-116.3240211	43.5757446	-116.3343268			43.5903181	-116.3142775	-116.312986	43.591394	-116.335727	43.57488
Slide028.PNG	1	42.550715	-114.4571368	42.5557589	-114.4453831			42.5552068	-114.4684092	-114.443775	42.560843	-114.471082	42.540972
Slide029.PNG	1	38.5319264	-121.4535182	38.538973	-121.449391			38.528332	-121.4615621	-121.443067	38.540436	-121.464488	38.523761
Slide030.PNG	1	38.6224372	-121.4980476	38.62386648	-121.4865801			38.6230656	-121.5105443	-121.485256	38.632537	-121.511481	38.612198
Slide031.PNG	1	38.6119574	-121.3733389	38.607779	-121.3680223			38.6172776	-121.3773093	-121.363465	38.619913	-121.383631	38.604265
Slide032.PNG	1	37.6776891	-121.0154599	37.6820673	-121.0096934			37.6746464	-121.02222	-121.006711	37.684913	-121.024663	37.670679
Slide033.PNG	1	35.4029329	-118.9879255	35.40255491	-118.9780451			35.4011355	-118.998528	-118.977129	35.4121	-118.999147	35.394168
Slide034.PNG	1	37.4254522	-120.7852742	37.429922	-120.7951715			37.4299825	-120.7761898	-120.774387	37.434535	-120.796519	37.416944
Slide035.PNG	1	40.1038549	-88.188487	40.1014913	-88.2002321			40.1017568	-88.1766262	-88.17583	40.113925	-88.201739	40.094208
Slide036.PNG	1	40.0989384	-88.2789498	40.09420267	-88.2878773			40.1050935	-88.2713703	-88.268665	40.107138	-88.289599	40.091099
Slide037.PNG	1	40.1386672	-87.6280592	40.14800762	-87.64091384			40.1351567	-87.6165383	-87.614722	40.149309	-87.641912	40.12842
Slide038.PNG	1	39.4755896	-87.3716649	39.47164738	-87.38519023			39.4702296	-87.3601544	-87.35798	39.486714	-87.386091	39.464996
Slide039.PNG	1	39.7858498	-86.4099254	39.78658415	-86.41975876			39.7827369	-86.4001916	-86.397524	39.795744	-86.422745	39.776331
Slide040.PNG	1	43.0749878	-89.5062442	43.0720029	-89.514773			43.0785246	-89.4986795	-89.497034	43.081985	-89.515921	43.068189
Slide041.PNG	1	43.0236385	-89.4989689	43.01550879	-89.51175829			43.0305775	-89.4869927	-89.485314	43.033913	-89.51289	43.013721
Slide042.PNG	2	39.7753263	-89.6659922	39.7827683	-89.6605041	39.7718018	-89.6567919	39.7690969	-89.6669628	-89.654561	39.784425	-89.677778	39.766596
Slide043.PNG	2	36.1835195	-94.1495494	36.1928008	-94.1450681	36.1785475	-94.1549601	36.1798911	-94.1397788	-94.137909	36.193441	-94.161617	36.174337
Slide044.PNG	2	36.1753563	-94.1036755	36.1841976	-94.0983362	36.170705	-94.1031857	36.1683652	-94.1111881	-94.092017	36.185352	-94.115884	36.165911
Slide045.PNG	2	37.749615	-87.1156611	37.7573273	-87.123823	37.743415	-87.1259045	37.7435677	-87.1031057	-87.102949	37.759983	-87.128793	37.739566
Slide046.PNG	2	37.7654396	-89.3474992	37.7707876	-89.3490781	37.7615429	-89.3490781	37.7614242	-89.3406667	-89.336318	37.774587	-89.359121	37.756691
Slide047.PNG	2	41.5301944	-90.5727244	41.5367488	-90.5718942	41.5246211	-90.5719157	41.5235286	-90.5829449	-90.561047	41.539225	-90.584797	41.521491
Slide048.PNG	2	40.9308539	-98.3447753	40.9409978	-98.3489835	40.9248127	-98.3558476	40.9254677	-98.3354933	-98.330409	40.942133	-98.35962	40.9201
Slide049.PNG	2	40.6899182	-99.0806506	40.6942055	-99.0790185	40.6878114	-99.0867218	40.6891293	-99.0740403	-99.070444	40.697916	-99.091346	40.682041
Slide050.PNG	2	37.6437374	-97.3653305	37.6508756	-97.3754539	37.6396109	-97.3651757	37.6414971	-97.3577084	-97.352796	37.654003	-97.378132	37.633989
Slide051.PNG	2	39.9648202	-82.8206375	39.9724148	-82.8303008	39.9571393	-82.8103954	39.9604945	-82.8308446	-82.808832	39.97437	-82.833201	39.955693
Slide052.PNG	2	39.9223944	-82.7614386	39.9323873	-82.7569755	39.9178356	-82.7592051	39.9175652	-82.7591203	-82.748097	39.933057	-82.775555	39.912037
Slide053.PNG	2	41.6250783	-83.5893726	41.6191441	-83.5886866	41.6324758	-83.5808487	41.6290275	-83.5863419	-83.57697	41.634698	-83.602147	41.61591
Slide054.PNG	2	41.5362526	-90.5421818	41.5312352	-90.5365792	41.5404227	-90.535905	41.5397482	-90.5460759	-90.531011	41.544995	-90.553751	41.528029
Slide055.PNG	2	41.5313273	-90.4961084	41.5273507	-90.4966543	41.533535	-90.5028556	41.537149	-90.4918478	-90.488238	41.537566	-90.504384	41.525455
Slide056.PNG	2	41.5880287	-90.6062908	41.5822523	-90.597775	41.593877	-90.6055851	41.5947223	-90.6160569	-90.595286	41.596636	-90.617704	41.579869
Slide057.PNG	2	41.500783	-90.5775647	41.493606	-90.5802222	41.5066355	-90.5778074	41.5062338	-90.5694604	-90.567266	41.508869	-90.588321	41.493026
Slide058.PNG	2	43.0849455	-75.2150968	43.0752888	-75.2212702	43.0872312	-75.2208625	43.0871876	-75.2040162	-75.201173	43.095692	-75.229703	43.074875
Slide059.PNG	2	43.1051786	-75.2625395	43.1005788	-75.2730902	43.1089916	-75.2712663	43.1079107	-75.2569326	-75.249555	43.114993	-75.275865	43.095729
Slide060.PNG	2	43.2138775	-75.4320483	43.207077	-75.4428308	43.2220644	-75.4432591	43.2194687	-75.4296764	-75.418865	43.223943	-75.445848	43.204368
Slide061.PNG	2	43.0886334	-75.6523192	43.0977504	-75.6462571	43.081163	-75.6453067	43.0870242	-75.6631488	-75.639798	43.098169	-75.66526	43.079647
Slide062.PNG	2	43.0715054	-76.0120069	43.0799383	-76.0009875	43.067405	-76.0251221	43.0727033	-76.0059819	-75.998244	43.081887	-76.026101	43.061483
Slide063.PNG	2	43.0741169	-76.0704166	43.0832898	-76.0681728	43.0684308	-76.0659931	43.0689168	-76.0830305	-76.05725	43.083946	-76.083685	43.064617
Slide064.PNG	2	43.0668432	-76.1090415	43.074601	-76.1067283	43.0595992	-76.1092511	43.0664187	-76.1198083	-76.096736	43.076451	-76.12201	43.058005
Slide065.PNG	2	43.0718466	-76.1430872	43.0799201	-76.1446852	43.0646045	-76.1339313	43.0685549	-76.1526423	-76.130096	43.081651	-76.156556	43.062376
Slide066.PNG	2	43.1232525	-76.1647121	43.1329767	-76.1726916	43.1153206	-76.1722925	43.1243372	-76.1533078	-76.15102	43.133687	-76.178752	43.113391
Slide067.PNG	2	43.3243198	-76.4167495	43.3164258	-76.4098352	43.3324606	-76.4108809	43.3292452	-76.4265021	-76.404723	43.333389	-76.429187	43.315682
Slide068.PNG	2	43.4564765	-76.5018732	43.4493006	-76.4933305	43.4654341	-76.4974135	43.4494845	-76.510374	-76.489465	43.465792	-76.514479	43.447581
Slide069.PNG	2	43.0440753	-77.0975121	43.0392499	-77.1007415	43.0509925	-77.1009615	43.0443281	-77.0892671	-77.086514	43.052543	-77.109084	43.036035
Slide070.PNG	2	43.0587875	-77.2333059	43.0585518	-77.2418792	43.0585048	-77.2239836	43.065489	-77.2335751	-77.221171	43.068042	-77.246085	43.049876
Slide071.PNG	2	43.095808	-77.4418812	43.0898467	-77.448489	43.1037087	-77.4483581	43.0907638	-77.4342151	-77.42986	43.104761	-77.454125	43.087151
Slide072.PNG	2	43.1082063	-77.4896301	43.1037958	-77.4941271	43.1147422	-77.4854849	43.1055107	-77.4849642	-77.476969	43.117887	-77.502731	43.09908
Slide073.PNG	2	43.0683918	-77.5308146	43.0735366	-77.5174697	43.0734715	-77.5418601	43.069853	-77.5321253	-77.517146	43.0787	-77.545052	43.058313
Slide074.PNG	2	43.1261377	-77.5856152	43.1281354	-77.5984464	43.1328907	-77.5737474	43.1219283	-77.5877807	-77.572036	43.136617	-77.599693	43.11634
Slide075.PNG	2	43.1314027	-77.6453391	43.1336501	-77.6335603	43.1331166	-77.6567271	43.1282073	-77.6421466	-77.632812	43.140857	-77.65835	43.122293
Slide076.PNG	2	43.1743155	-77.6508061	43.1766766	-77.6390219	43.1765232	-77.6629128	43.1687301	-77.6507677	-77.637999	43.184096	-77.664135	43.165018
Slide077.PNG	2	43.250276	-77.6433831	43.2441792	-77.6305881	43.2457891	-77.6537624	43.2594797	-77.6549855	-77.629762	43.260769	-77.657785	43.240264
Slide078.PNG	2	43.2611964	-77.7024536	43.2613128	-77.7157837	43.2571648	-77.6918881	43.2700248	-77.7095048	-77.689124	43.271337	-77.716307	43.251578
Slide079.PNG	2	37.6628767	-97.3003353	37.6694699	-97.3104497	37.6572229	-97.307982	37.6605184	-97.2896786	-97.289021	37.672249	-97.31201	37.654019
Slide080.PNG	2	37.7008587	-97.2662123	37.6938213	-97.266791	37.7083625	-97.2675742	37.7058329	-97.2577585	-97.256249	37.709121	-97.276518	37.692904
Slide081.PNG	2	37.7092958	-97.3880823	37.7030707	-97.378211	37.7162098	-97.3962569	37.7140371	-97.3783182	-97.377784	37.71771	-97.398757	37.701178
Slide082.PNG	2	37.7299991	-97.4351753	37.7377368	-97.4262341	37.7258405	-97.4411687	37.7375672	-97.4352678	-97.425339	37.738223	-97.445399	37.722342
Slide083.PNG	2	37.7013248	-97.4351037	37.7078382	-97.4428728	37.6950032	-97.430127	37.7088228	-97.430642	-97.425439	37.709153	-97.444847	37.693746
Slide084.PNG	2	35.5148384	-97.6439121	35.5114258	-97.6498823	35.5103603	-97.6351838	35.5223067	-97.6525001	-97.633261	35.523894	-97.654937	35.50625
Slide085.PNG	2	37.773903	-81.176705	37.7822809	-81.1683056	37.77135	-81.1710682	37.7701606	-81.1846051	-81.165905	37.782776	-81.187842	37.765355
Slide086.PNG	3	35.0865939	-89.7703356	35.093552	-89.776607	35.0791189	-89.7795467	35.0941005	-89.7766671	-89.759028	35.096205	-89.781934	35.077343
Slide087.PNG	3	35.1082925	-89.8256687	35.1152911	-89.8264951	35.102196	-89.8266238	35.1154666	-89.8267526	-89.814625	35.117657	-89.836995	35.09939
Slide088.PNG	3	35.098059	-89.8921706	35.1058847	-89.8918758	35.0912957	-89.8959527	35.1060076	-89.8918543	-89.881344	35.107243	-89.903365	35.089261
Slide089.PNG	3	35.1404353	-89.8854531	35.1354513	-89.8926328	35.1463988	-89.8791318	35.1357046	-89.8925105	-89.874217	35.150035	-89.897164	35.131236
Slide090.PNG	3	35.1270011	-89.9963462	35.1354824	-90.0082721	35.1185747	-89.9855503	35.1354824	-90.0082721	-89.984034	35.13745	-90.009072	35.11689
Slide091.PNG	3	35.1593469	-90.0350705	35.1681173	-90.0454083	35.1526686	-90.0289826	35.1677727	-90.0449042	-90.023063	35.169422	-90.047528	35.149523
Slide092.PNG	3	35.216215	-89.9989663	35.2071076	-89.9987228	35.2258929	-89.999022	35.2066987	-89.9986125	-89.98575	35.227323	-90.012397	35.20551
Slide093.PNG	3	35.2358331	-89.9290822	35.2306012	-89.9294365	35.2432901	-89.9296725	35.2306012	-89.9294365	-89.918381	35.244753	-89.939763	35.227289
Slide094.PNG	3	35.0948811	-89.9351934	35.0868303	-89.9352263	35.1028975	-89.9359993	35.0861216	-89.9353032	-89.923675	35.104783	-89.947343	35.085536
Slide095.PNG	3	35.0604267	-89.9190627	35.0536677	-89.9116362	35.0690028	-89.9282515	35.064762	-89.9234347	-89.907237	35.070162	-89.930823	35.050788
Slide096.PNG	3	42.4390794	-73.2299607	42.4330775	-73.2179704	42.4436242	-73.2428613	42.4329925	-73.2174362	-73.21579	42.449851	-73.244395	42.428777
Slide097.PNG	3	42.4727295	-73.2575068	42.4740257	-73.2502059	42.4786426	-73.2661052	42.4743568	-73.2502807	-73.245644	42.481813	-73.269622	42.464128
Slide098.PNG	3	42.8329123	-73.970253	42.8272025	-73.982221	42.8353224	-73.9619864	42.8272025	-73.982221	-73.957746	42.842553	-73.983284	42.823789
Slide099.PNG	3	42.7895982	-73.9748354	42.7963497	-73.9637917	42.7965229	-73.9860218	42.7963969	-73.9635985	-73.96329	42.798405	-73.986937	42.781036
Slide100.PNG	3	42.789865	-73.9504322	42.7904881	-73.9630518	42.7914527	-73.9391479	42.7905039	-73.9629016	-73.937498	42.799708	-73.963941	42.780319
Slide101.PNG	3	42.9471636	-74.1998665	42.9488463	-74.1884208	42.950099	-74.2121095	42.9488739	-74.188828	-74.187058	42.956791	-74.213051	42.937586
Slide102.PNG	3	42.9318563	-74.176019	42.9312963	-74.1659321	42.9320931	-74.1861909	42.9309577	-74.1657617	-74.164277	42.940847	-74.189394	42.922421
Slide103.PNG	3	42.9588852	-74.1756335	42.9641473	-74.1826769	42.95276	-74.1752037	42.9638802	-74.1825795	-74.16345	42.96819	-74.188226	42.950147
Slide104.PNG	3	43.0069706	-74.3682572	42.999918	-74.3758265	43.0138277	-74.3631233	42.9998623	-74.3752684	-74.356794	43.015865	-74.380305	42.998547
Slide105.PNG	3	43.0430464	-74.3480034	43.0485817	-74.359033	43.0488645	-74.3374174	43.0485283	-74.3594954	-74.336033	43.052299	-74.360274	43.034245
Slide106.PNG	3	43.0388447	-74.8595407	43.0464217	-74.8726682	43.0454651	-74.8473053	43.0465471	-74.8728828	-74.846139	43.048924	-74.873277	43.029211
Slide107.PNG	3	43.0248198	-74.9903923	43.0272349	-75.0044388	43.0265043	-74.977483	43.0269324	-75.0046822	-74.976206	43.03565	-75.005072	43.014548
Slide108.PNG	3	43.0114602	-75.045306	43.0041542	-75.0393157	43.0190545	-75.0405606	43.0040652	-75.0388533	-75.033304	43.020705	-75.057813	43.002659
Slide109.PNG	3	36.0025127	-95.9036038	36.017849	-95.9131632	35.9880687	-95.9132393	36.0172666	-95.9129413	-95.884566	36.018679	-95.923469	35.987146
Slide110.PNG	3	36.0824594	-95.8773507	36.0899159	-95.8777384	36.0754012	-95.8773737	36.0896104	-95.8775487	-95.868137	36.090284	-95.887133	36.074948
Slide111.PNG	3	35.9808294	-95.7708435	35.9886484	-95.7661927	35.9737591	-95.7662414	35.9882545	-95.7661927	-95.761086	35.989084	-95.781032	35.973036
Slide112.PNG	3	36.2636068	-95.8116064	36.2719678	-95.7935247	36.2717532	-95.8306028	36.2715571	-95.7942331	-95.792764	36.279724	-95.83163	36.248295
Slide113.PNG	3	35.3282177	-96.9031413	35.3287527	-96.9120697	35.3287527	-96.8944744	35.3287029	-96.9127019	-96.893277	35.336671	-96.913423	35.320131
Slide114.PNG	3	35.4934408	-97.6097987	35.4878919	-97.6190353	35.4879662	-97.6011289	35.4878919	-97.6189709	-97.599301	35.502225	-97.620654	35.484871
Slide115.PNG	3	35.4766885	-97.3976136	35.4725755	-97.3921689	35.4834267	-97.4063095	35.4723752	-97.3922658	-97.387628	35.48515	-97.408001	35.468509
Slide116.PNG	3	38.3574605	-81.7456322	38.3649202	-81.7420536	38.3504181	-81.7395399	38.365374	-81.7423312	-81.735716	38.36558	-81.755933	38.349774
Slide117.PNG	3	40.0693913	-82.9864805	40.0781891	-82.9802788	40.0630988	-82.9831649	40.0778164	-82.9802798	-82.975333	40.078381	-82.998322	40.060773
Slide118.PNG	3	42.8335152	-106.3062051	42.8401694	-106.3014437	42.8280506	-106.3031153	42.8397714	-106.3014223	-106.296554	42.840874	-106.316215	42.826442
Slide119.PNG	3	43.0335286	-75.0733785	43.0258115	-75.0619391	43.0423302	-75.0642916	43.0253962	-75.0619391	-75.061137	43.042894	-75.086198	43.024535
Slide120.PNG	3	37.7692495	-100.0206927	37.7768132	-100.0286649	37.7621388	-100.0188324	37.7764038	-100.0286649	-100.010076	37.777827	-100.031498	37.760958
